# Supplementary material for: The Impact of the Pandemic on the Quality of Colorectal and Anal Cancer Care, and 2-Year Clinical Outcomes
Source: Curr Oncol. 2024 Apr 19;31(4):2328–40. doi: 10.3390/curroncol31040173 (PMC11048770; doi:10.3390/curroncol31040173)
Supplement: Supplementary file 1 [file curroncol-31-00173-s001.zip]

Archive with 1 entries (1 files):
- curroncol-2913036-supplementary.pdf
